# Supplementary material for: Impact of Urbanisation Intensity on Bird Diversity in River Wetlands around Chaohu Lake, China
Source: Animals (Basel). 2022 Feb 14;12(4):473. doi: 10.3390/ani12040473 (PMC8868527; doi:10.3390/ani12040473)
Supplement: Supplementary file 1 [file animals-12-00473-s001.zip]

Archive with 1 entries (1 files):
- animals-1570166-supplementary.pdf
